# Supplementary material for: Susceptibility of Yellow Clingstone Peach Cultivars to Inking Disorder
Source: Int J Mol Sci. 2026 Apr 21;27(8):3681. doi: 10.3390/ijms27083681 (PMC13116263; doi:10.3390/ijms27083681)
Supplement: Supplementary file 1 [file ijms-27-03681-s001.zip]

Archive with 1 entries (1 files):
- ijms-4186925-supplementary.pdf
